# Supplementary material for: Epstein–Barr Virus Load in the Saliva of Patients with Oropharyngeal Cancer—Could It Have Prognostic Significance?
Source: Viruses. 2025 Nov 20;17(11):1523. doi: 10.3390/v17111523 (PMC12656936; doi:10.3390/v17111523)
Supplement: Supplementary file 1 [file viruses-17-01523-s001.zip]

Archive with 1 entries (1 files):
- viruses-3997384-supplementary.pdf
